# Supplementary material for: Inflammatory Endotypes and Microbial Associations in Chronic Rhinosinusitis
Source: Front Immunol. 2018 Sep 19;9:2065. doi: 10.3389/fimmu.2018.02065 (PMC6157407; doi:10.3389/fimmu.2018.02065)
Supplement: Supplementary file 3 [file Data_Sheet_1.XLSX]

## Sheet: Supplementary_Data
Patient_no	Diagnosis	Age	European	Sex	Revision	Asthma	Aspirin_sensitivity	AERD	Antibiotics	Prednisone	Symptom_score	Lund_Mackay	IL2	IL4	IL6	IL17A	IL10	IFNg	TNF	IL5	IL8	IL13	CD4_T_cells	CD20_B_cells	CD68_Macrophages	Eosinophils	Neutrophils	Plasma_cells	Subject_cluster	Bacterial_data_NCBI_Biosample_accessions
1	CRSwCF	28	Y	F	Y	N	N	N	Y	Y		20	0	0	15.0808	0	0	0	0	0	16810.6	0	116.7	91.2	47.7	4.6	18.1	2.9	6	SAMN05945586 SAMN05945587
2	Control	53	Y	M		N	N	N	N	N			0	0	10.4478	0	0	0	0	0	343.787	0	7.7	1.9	3.2	0	0	2.3	2	SAMN05945590 SAMN05945591
3	Control	80	Y	M		N	N	N	N	N			0	0	42.6471	0	0	0	0	0	3621.97	0	68.5	34.5	22.3	0	0	0	2	SAMN05945592 SAMN05945593
4	CRSwCF	21	Y	M	Y	N	N	N	N	N		21	0	0	14.7578	0	0	0	0	0	29582.2	0	17.9	46.1	52.8	2.9	10.5	0.2	6	SAMN05945594 SAMN05945595
5	CRSwNP	61	Y	M	Y	Y	N	N	N	N	23	23	8.04864	0	445.541	0	0	11.5808	0	154.497	3977.46	0	41	28.9	49.5	18.2	2.6	1.5	3	SAMN05945596 SAMN05945597
6	CRSwNP	34	Y	M	Y	N	N	N	N	N	20	13	15.5672	0	1294.14	0	21.5707	18.0803	15.6021	0	13114.1	0	50.4	32.3	54.9	0.8	4	0	5	SAMN05945598 SAMN05945599
7	CRSwNP	35	N	M	Y	Y	Y	Y	N	N	21	22	0	0	984.433	0	0	0	0	311.148	18750.1	0	52.4	133.1	27.6	20.6	2.6	1.5	3	SAMN05945600 SAMN05945601
8	CRSwNP	61	N	M	Y	N	N	N	N	N	21	12	0	0	38.042	156.154	0	0	28.3916	176.351	9633.78	0	67.3	56.1	8	0	0	0.7	2	SAMN05945602 SAMN05945603
9	CRSsNP	65	N	M	Y	Y	N	N	Y	Y	16	12	0	0	55.5923	0	0	0	0	0	18899.3	0	7.4	32.6	22.1	0.6	2.2	1.7	1	SAMN05945604 SAMN05945605
10	Control	65	N	M		N	N	N	N	N			0	0	15.8896	0	0	0	0	0	3434.71	0	15.9	5.3	3.6	0	0	0	2	SAMN05945606 SAMN05945607
11	CRSwCF	22	Y	M	Y	N	N	N	N	N	7	24	0	0	9771.2	168.449	0	0	0	0	64877.6	0	114.7	305.1	20.5	3.9	24	3.1	6	SAMN05945612 SAMN05945613
12	CRSwNP	66	Y	M	Y	Y	Y	Y	N	N	12		0	0	210.033	0	0	0	0	0	26385.4	0	44.7	53.1	23.6	0	5.1	3	8	SAMN05945614 SAMN05945615
13	CRSwCF	37	Y	F	Y	N	N	N	Y	N	20	12	25.8094	0	112.5	239.838	0	0	42.1763	0	22636.6	0	54.9	82.1	18.4	0.3	8.7	83.2	7	SAMN05945616 SAMN05945617
14	Control	46	N	F		N	N	N	N	N			0	0	7.40741	0	0	0	0	0	1066.18	0	26.1	21.3	13.7	0	0	1.4	2	SAMN05945618 SAMN05945619
15	Control	23	N	F		N	N	N	N	N			0	0	10.2486	0	0	0	0	0	1833.06	0	12.3	1.3	9.9	0	0	2.7	2	SAMN05945620 SAMN05945621
16	CRSsNP	20	N	F	Y	Y	N	N	Y	Y	2	19	0	0	67.9012	0	0	0	0	0	8941.45	0	19.6	20	8.4	0	0	0	1	SAMN05945622 SAMN05945623
17	CRSsNP	64	Y	F	N	N	N	N	N	N	23	15	0	0	20.1885	0	0	0	0	0	3062.33	0	29.8	10.4	21.8	0	0	4.6	2	SAMN05945624 SAMN05945625
18	CRSsNP	67	Y	M	N	N	N	N	N	N	14	13	0	0	9.78321	0	0	0	0	0	1063.78	0	17.9	11.2	7.7	0	0	0.2	2	SAMN05945628 SAMN05945629
19	CRSwNP	60	Y	M	N	N	N	N	N	Y	5	17	0	0	13.0133	0	0	0	0	6.20938	647.054	0	3	9	17.3	26	2.1	3	3	SAMN05945630 SAMN05945631
20	CRSwNP	50	Y	M	Y	Y	N	N	Y	Y	9	15	0	0	83.3654	0	0	0	0	67.2155	34746.9	0	144.2	258.7	24.7	0	0	3.5	1	SAMN05945636 SAMN05945637
21	CRSwNP	46	Y	M	Y	N	N	N	N	N	15		0	0	265.242	0	0	0	0	0	9338.3	0	34.8	53.5	19.6	0.4	6	2.6	2	SAMN05945638 SAMN05945639
22	CRSwNP	54	Y	M	N	N	N	N	N	N		17	0	0	19.1017	0	0	0	0	0	3500.1	0	6.3	2.8	4.8	21.4	1.1	1.5	3	SAMN05945640 SAMN05945641
23	Control	48	N	F		N	N	N	N	N			0	0	106.803	0	0	0	0	0	1566.35	0	14.8	2	6	0	0	1	2	SAMN05945642 SAMN05945643
24	CRSwCF	50	N	F	Y	Y	N	N	N	N	17	13	0	0	15371.3	0	0	0	0	0	88098.4	0	60.1	33.9	20.8	0.9	12.4	0	1	SAMN05945644 SAMN05945645
25	CRSwNP	61	N	F	Y	Y	Y	Y	N	N	17	23	0	0	179.73	0	0	0	0	185.059	6066.72	0	9.3	147.3	13.7	13.4	4.9	0	8	SAMN05945646 SAMN05945647
26	Control	84	N	F		N	Y	N	N	N			0	0	17.3589	155.911	0	0	131.31	0	352.07	0	25.1	8.6	2.7	0	0	1.8	4	SAMN05945648 SAMN05945649
27	CRSwNP	59	Y	F	N	Y	N	N	N	N	14	14	0	0	29.1954	0	0	0	0	170.914	1327.66	0	88.2	79.5	27.9	23.1	7.8	0	3	SAMN05945650 SAMN05945651
28	CRSwNP	48	Y	M	Y	Y	N	N	N	N	15	23	0	0	200.942	104.346	0	0	0	417.527	19728.7	0	10.8	13.9	13.9	0.2	5	1	3	SAMN05945652 SAMN05945653
29	CRSwNP	28	Y	F	N	Y	Y	Y	N	N	19	24	0	0	22.9342	0	0	0	0	20.9772	3334.14	0	5.7	16.6	10.5	10.1	4.5	44	8	SAMN05945654 SAMN05945655
30	CRSsNP	47	N	M	N	N	N	N	Y	N	14	12	0	0	32.6858	0	0	0	0	0	9068.02	0	43.5	16	4.7	0	0	2.7	2	SAMN05945656 SAMN05945657
31	CRSsNP	52	N	M	N	Y	N	N	N	Y	4	14	0	0	48.6911	0	0	0	49.8429	0	18813	0	105.3	260.7	23.6	0	0	0.6	1	SAMN05945658 SAMN05945659
32	CRSsNP	54	Y	F	N	Y	N	N	N	N	13	14	0	0	24.2832	0	0	0	0	0	1323.86	0	11.5	49.1	12.8	44.6	2.3	2.9	3	SAMN05945660 SAMN05945661
33	CRSwCF	31	Y	F	Y	N	N	N	Y	Y	21	19	0	0	45.3125	0	0	0	77.7344	0	55928.7	0	116.5	180.9	61.1	0.5	11.8	49.3	6	SAMN05945662 SAMN05945663
34	CRSsNP	45	N	M	N	Y	N	N	N	N	21	10	0	0	29.7602	0	0	0	0	0	2764.14	0	90.4	69.6	8.9	0	0	1.9	1	SAMN05945664 SAMN05945665
35	CRSsNP	64	Y	F	N	N	N	N	N	N	10	14	0	0	76.8477	0	0	0	0	0	7684.93	0	123	206.7	25.8	0	0	14.3	2	SAMN05945666 SAMN05945667
36	CRSwNP	41	Y	M	N	N	N	N	N	N	20	17	0	0	18.359	0	0	0	0	0	11225.9	0	45.7	67.4	17.6	0	0	11.1	2	SAMN05945668 SAMN05945669
37	CRSwNP	66	Y	M	N	N	Y	N	N	N	21	21	0	0	19.5723	0	0	0	0	0	2896.42	0	35.8	17.8	9.9	0	0	0.7	8	SAMN05945670 SAMN05945671
38	Control	69	Y	F		N	N	N	N	N			0	0	29.3116	0	0	0	29.0896	0	5719.3	0	35.8	13.7	7.5	0	0	0	2	SAMN05945672 SAMN05945673
39	CRSsNP	47	Y	F	N	N	N	N	N	N	17	17	0	0	22.1733	0	0	0	0	0	772.881	0	86.4	99.2	9.2	11.7	0.5	0.7	2	SAMN05945674 SAMN05945675
40	CRSsNP	25	Y	F	N	N	N	N	N	N	16	12	0	0	56.8434	416.276	0	0	88.7793	0	3413.89	0	49.1	7.2	10.9	0	0	0.2	4	SAMN05945676 SAMN05945677
41	Control	61	Y	F		N	N	N	Y	N			0	0	28.8967	393.52	0	0	0	0	5903	0	17.4	12.3	0.6	0	0	0	4	SAMN05945678 SAMN05945679
42	Control	54	Y	F		N	N	N	N	N			0	0	32.9268	260.976	0	0	55.1595	0	1526.31	0	7.5	37.7	2.5	0	0	11	4	SAMN05945680 SAMN05945681
43	CRSsNP	47	Y	M	N	N	N	N	N	N	23	17	0	0	138.815	0	0	0	0	0	10515	0	95.8	11.3	9.5	0.1	1.8	2.5	2	SAMN05945682 SAMN05945683
44	CRSsNP	46	Y	F	Y	N	N	N	N	N	12	14	0	0	258.983	207.21	0	25.4137	32.6832	0	8362.94	0	27	42.9	8.9	0	0	9.3	2	SAMN05945684 SAMN05945685
45	CRSsNP	46	Y	F	Y	Y	N	N	N	N	21	18	0	0	98.3264	0	0	0	0	0	27843.2	0	45	18.6	12.2	0.7	3.2	0.9	1	SAMN05945686 SAMN05945687
46	CRSwNP	56	Y	M	Y	N	N	N	Y	Y	18	17	0	0	73.36	0	0	0	0	354.358	7411.45	0	55.5	112	12.3	10.9	0.1	6.5	3	SAMN05945688 SAMN05945689
47	CRSsNP	40	N	M	N	N	N	N	N	N	25	18	0	0	120.22	0	0	0	0	254.636	2879.67	0	22.8	12.5	6.8	7.3	0.9	8.8	2	SAMN05945690 SAMN05945691
48	CRSsNP	32	Y	M	N	N	N	N	N	N	9	19	0	0	62.7344	0	0	0	0	0	1089.37	0	24	54	6.9	0.5	0	18.9	2	SAMN05945692 SAMN05945693
49	CRSwNP	28	Y	M	N	Y	N	N	N	N	14	9	21.5017	0	82.3663	247.042	31.6837	36.0068	50.3413	62.8965	2606.38	0	23.4	32.4	7.1	0	0	1.1	5	SAMN05945694 SAMN05945695
50	CRSwNP	39	Y	M	N	Y	N	N	N	N	15	20	0	0	29.0323	0	0	0	11.7866	0	17652.6	0	13.8	47.4	15.1	27	0.9	5.3	3	SAMN05945696 SAMN05945697
51	CRSwNP	18	N	M	N	Y	N	N	N	N	11	16	0	0	158.089	0	0	0	0	0	26520.5	0	117.2	41.8	19.9	0	0	11	1	SAMN05945698 SAMN05945699
52	CRSsNP	52	Y	F	N	Y	N	N	N	N	15	9	0	0	9.75702	0	0	0	0	0	735.46	0	15.4	35.3	20	4	4.3	12.1	1	SAMN05945700 SAMN05945701
53	CRSsNP	21	Y	F	N	Y	N	N	N	Y	21	15	0	0	28.8098	288.32	0	0	56.9522	0	3757.56	0	22	5.1	2.6	0	0	0.2	4	SAMN05945702 SAMN05945703
54	Control	40	Y	F		N	N	N	N	N			0	0	32.1168	0	0	0	0	0	2387.69	0	4.8	4.1	8.3	0	0	3.2	2	SAMN05945704 SAMN05945705
55	CRSsNP	52	Y	M	N	Y	N	N	N	N	11	9	23.2662	0	29.3811	296.048	35.7942	34.0045	51.9016	0	574.511	0	5.5	0.4	3.5	0	0	4.3	5	SAMN05945708 SAMN05945709
56	CRSwNP	37	Y	M	N	Y	N	N	N	N	20	13	0	0	18.5698	0	0	0	0	0	570.881	0	19	29.8	4.7	0	0	5.3	1	SAMN05945710 SAMN05945711
57	CRSsNP	20	Y	F	N	N	N	N	N	N	17	5	0	0	38162.6	0	0	0	0	0	156889	0	144.3	87	60.1	0.9	15.7	0	6	SAMN05945712 SAMN05945713
58	CRSsNP	54	Y	M	N	N	N	N	N	N	4	13	0	0	47.3526	0	0	159.64	0	0	6111.62	0	4	20.4	18.7	0	0	3.1	2	SAMN05945714 SAMN05945715
59	CRSwNP	37		M	N	N	N	N	N	N	11	20	32.7125	63.2712	813.912	322.992	0	947.497	45.518	0	14492.3	0	15.8	25.3	8.4	0	0	15.1	7	SAMN05945716 SAMN05945717
60	CRSsNP	29	Y	F	N	N	N	N	N	N	18	8	0	0	11.5354	0	0	165.314	0	0	1128.04	0	34.6	6.6	2.6	0	0	5.4	2	SAMN05945718 SAMN05945719
61	CRSwNP	38	Y	M	N	N	N	N	N	N	22	21	28.7696	53.1966	53.1363	353.257	0	1054.95	49.1556	0	1712.26	0	3.9	2.2	4.4	0	0	0	7	SAMN05945720 SAMN05945721
62	CRSsNP	53	N	M	N	N	N	N	N	N	2	12	0	0	0	292.182	0	852.769	36.4007	0	4288.83	0	15.5	11.9	8.9	0	0	0	4	SAMN05945724 SAMN05945725
63	CRSwNP	31	Y	F	N	Y	N	N	N	N	12	15	0	0	127.032	93.1675	0	204.71	0	0	9473.01	0	31.7	32.1	26.2	0	0	4.6	1	SAMN05945726 SAMN05945727
64	CRSsNP	41	Y	M	Y	Y	N	N	Y	Y	14	18	0	0	2638.16	0	0	443.564	0	0	79371.3	0	46.1	120.2	22.2	0	0	4.2	1	SAMN05945728 SAMN05945729
65	CRSsNP	42	Y	F	Y	N	N	N	Y	N	10	21	31.5401	99.3671	131.751	518.46	0	1634.7	63.5021	195.468	35445.4	0	17.9	1.3	7.6	0.4	8.4	7.4	7	SAMN05945730 SAMN05945731
66	CRSsNP	66	Y	F	N	N	N	N	N	N	12	14	0	0	0	376.399	0	1058.22	34.0035	0	3029.54	0	20	52.7	2.1	0	0	3.1	4	SAMN05945732 SAMN05945733
67	CRSwNP	43	Y	M	N	Y	N	N	N	N	19	24	0	0	194.807	140.452	0	325.419	17.6298	79.809	10447.9	0	29.3	49.3	16.4	24.3	1.6	3.2	3	SAMN05945736 SAMN05945737
68	CRSsNP	23	Y	F	N	N	N	N	N	N	15	10	0	0	0	150.869	0	409.215	0	0	2436.19	0	10.4	0.3	2.2	0	0	4.9	2	SAMN05945738 SAMN05945739
69	CRSsNP	42	N	M	N	Y	N	N	N	N	9	13	0	0	0	243.936	0	426.98	0	0	19774	0	69.9	46.9	16.7	0.1	2	2.5	1	SAMN05945740 SAMN05945741
70	CRSsNP	63	Y	F	N	N	N	N	N	N	12	12	0	0	0	0	0	280.121	0	0	5016.57	0	16.8	27	10.8	0	0	9.8	2	SAMN05945742 SAMN05945743
71	CRSwNP	54	Y	F	N	N	N	N	N	N	13	5	0	0	0	170.084	0	556.799	22.9079	0	2831.52	0	22.6	31.3	9.1	0	0	1.6	4	SAMN05945744 SAMN05945745
72	CRSwNP	25	Y	F	Y	Y	N	N	N	N	25	22	0	0	1762.35	0	0	98.1269	0	290.239	32021.7	0	7.8	3	9.5	16	3	2.1	3	SAMN05945746 SAMN05945747
73	CRSsNP	67	Y	F	Y	N	N	N	N	N	2	18	0	0	0	0	0	121.985	0	164.869	5755.96	0	4.5	20.8	10.1	0.1	4.2	5.9	2	SAMN05945748 SAMN05945749
74	CRSsNP	53	Y	M	Y	N	Y	N	N	N	11	9	22.9496	41.0835	56835.3	329.722	0	946.802	47.9308	0	35285.7	0	30.8	57.6	3.5	1.2	4.6	9.3	7	SAMN05945750 SAMN05945751
75	CRSsNP	33	Y	F	N	Y	N	N	N	N	24	20	0	0	9088.17	0	0	331.495	0	0	16229.6	0	66.5	43.9	34.7	0	0	3.7	1	SAMN05945752 SAMN05945753
76	CRSsNP	58	Y	M	Y	N	N	N	N	N	15	16	0	0	30.3849	0	0	0	0	150.074	11371.3	0	7.7	10.3	13.2	10	0.4	9.4	2	SAMN05945754 SAMN05945755
77	CRSwNP	71	Y	F	Y	Y	N	N	N	N	20	23	0	0	25.0722	0	0	64.818	0	390.549	5038.12	0	51.9	25.4	21.2	23.3	2.5	4.9	3	SAMN05945756 SAMN05945757
78	CRSsNP	28	Y	M	N	N	N	N	N	N	18	9	0	0	0	255.067	0	630.7	28.3905	0	9161.68	0	11.3	58.4	6.8	10.6	0.7	0	4	SAMN05945758 SAMN05945759
79	CRSsNP	37	Y	M	Y	N	N	N	N	N	5	16	15.2249	30.3922	6970.47	238.639	0	685.352	31.1419	0	28950.8	0	82.4	340.8	36.8	2.1	19.9	0.8	6	SAMN05945762 SAMN05945763
80	CRSwNP	40	N	M	N	N	N	N	Y	Y	14	21	0	0	27.5614	30.6429	0	84.3579	0	0	3154.92	0	41.7	108.6	19	0	0	36.9	2	SAMN05945764 SAMN05945765
81	CRSsNP	41	Y	F	Y	Y	N	N	N	Y	13	21	0	0	3118.09	227.516	0	649.143	0	0	72000.2	0	216.3	238.4	87.9	0	6	10.2	6	SAMN05945766 SAMN05945767
82	CRSsNP	19	Y	F	N	Y	N	N	N	N	21	14	0	0	506.012	0	0	190.469	0	0	6929.2	0	8.3	2.4	2.5	0	0	0	1	SAMN05945768 SAMN05945769
83	CRSwNP	41	Y	F	Y	Y	N	N	N	N	19	24	0	0	63.4279	103.545	0	248.916	0	124.713	2846.08	0	79.1	44.9	31.2	11.6	1	39.6	3	SAMN05945772 SAMN05945773
84	CRSsNP	30	Y	M	Y	N	N	N	Y	N	18	16	0	0	0	0	0	503.009	0	0	5816.02	0	31	8.1	6.8	7.1	0.1	0.4	2
85	CRSwNP	56	Y	F	Y	Y	Y	Y	N	N	23	18	0	0	0	354.653	0	651.269	0	0	4961.74	0	31.5	64.6	7.3	0	0	2.3	8	SAMN05945774 SAMN05945775
86	CRSwNP	54	Y	F	N	Y	Y	Y	N	N	19	14	0	0	30.029	152.812	0	328	0	0	11338.6	0	12.9	3.4	6.9	0	0	0.3	8	SAMN05945776 SAMN05945777
87	CRSsNP	50	Y	M	Y	Y	N	N	N	N	11	17	0	0	0	0	0	437.978	0	0	3811.49	0	65	59.7	49.6	0	0	5.5	1	SAMN05945778 SAMN05945779
88	CRSwNP	66	Y	F	Y	Y	N	N	Y	N	20	10	0	0	120.6	299.919	0	785.077	0	0	37799.1	0	145.7	206	26.6	0	0	7	3	SAMN05945780 SAMN05945781
89	CRSsNP	23	Y	M	N	N	N	N	N	N	11	9	0	0	0	145.021	0	457.574	0	0	2478.83	0	61.3	25.8	14.1	0	0	1	2	SAMN05945782 SAMN05945783
90	Control	46	N	F		N	N	N	N	N			0	0	0	0	0	1143.8	0	0	28461.5	0	5.4	22.2	2.7	0	0	0.2	4	SAMN05945784 SAMN05945785
91	CRSwNP	40	N	M	N	Y	Y	Y	N	N	6	14	0	0	584.611	0	0	41.9375	0	0	6423	0	21.2	7.2	1.5	0	0	5.3	8	SAMN05945786 SAMN05945787
92	CRSwNP	68	Y	F	Y	Y	Y	Y	N	N	10	19	0	0	55.9809	0	0	613.876	0	0	23093.6	0	3.3	14.8	4.6	0	0	11.2	8	SAMN05945788 SAMN05945789
93	CRSwNP	48	Y	M	N	Y	Y	Y	N	N	6	19	0	0	84.4784	0	0	1002.8	0	0	42716.4	0	8	39.5	6.8	0	0	1.6	8	SAMN05945790 SAMN05945791
94	CRSwNP	48	Y	M	N	Y	N	N	N	N	15	19	0	0	0	0	0	0	0	0	1645.06	0	8.8	7	1.5	0	0	1.8	1	SAMN05945802 SAMN05945803
95	CRSsNP	19	Y	F	N	Y	N	N	N	N	12	17	0	0	0	273.06	0	779.849	0	0	9537.08	0	22.2	11.9	2	0	0	4.6	4
96	CRSwNP	34	Y	F	Y	Y	N	N	N	N	23	19	0	0	815.136	361.273	0	443.424	0	523.004	23907.7	0	19.3	118.5	16.1	24.6	5.8	1.9	3
97	CRSsNP	36	Y	M	Y	N	N	N	N	N	14	14	0	0	1850.78	280.313	0	550.703	0	0	15528.7	0	22.5	60.8	10.2	0.9	8.1	11.7	4
98	CRSwNP	49	Y	M	N	Y	N	N	N	N	12	13	0	0	0	0	0	97.0609	0	143.882	2247.82	0	1.1	6.8	3	14.2	1.3	1.4	3
99	CRSwNP	50	N	F	Y	Y	Y	Y	N	N	24	21	0	0	70.024	237.77	0	873.381	0	0	43229.9	0	13.3	15.6	11.6	0	0	1.8	8	SAMN05945806 SAMN05945807
100	CRSsNP	60	Y	F	Y	Y	N	N	Y	Y	23	12	0	0	0	0	0	0	0	0	26826.1	0	1.7	12.4	0	0	0	0	1
101	CRSsNP	62	Y	F	N	N	N	N	N	N	9	14	0	0	0	0	0	323.828	0	0	3454.23	0	10.1	1.5	1.2	0	0	0	2
102	CRSsNP	53	Y	M	Y	Y	N	N	N	N	14	14	0	58.3156	26.3326	469.829	0	1199.25	51.8124	0	8935.67	0	6.9	4.9	3.4	19.5	4.1	3.3	4
103	CRSsNP	59	N	F	Y	N	N	N	N	N	3	18	0	0	1564.54	0	0	946.326	0	0	281731	0	34.1	85.4	10.8	1.2	8.5	19.5	1
104	Control	50	Y	M		Y	N	N	N	N			0	0	0	437.969	0	854.103	55.2156	0	718.375	0	38.5	60.6	6	0	0	0	4	SAMN05945812 SAMN05945813
105	Control	42	Y	M		N	N	N	N	N			0	0	3574.9	0	0	352.191	0	0	7358.59	0	15.4	21	2.3	0	0	0	2	SAMN05945814 SAMN05945815
106	Control	45	Y	F		N	N	N	N	N			0	0	0	0	0	0	0	0	2993.3	0	22.2	29.5	5.1	0	0	0.8	2	SAMN05945816 SAMN05945817
107	Control	59	Y	F		N	N	N	N	N			0	0	0	463.582	0	1192.69	0	0	544.504	0	3.6	3.8	0	0	0	3.3	4	SAMN05945818 SAMN05945819
108	Control	57	Y	F		N	N	N	N	N			0	0	0	0	0	1618.3	0	0	6750.65	0	0.5	1.9	0.1	0	0	0	4	SAMN05945822 SAMN05945823
109	CRSwCF	31	Y	F	Y	N	N	N	Y	N	18	12	0	0	0	0	0	654.95	0	0	80531.5	0	48.1	21.5	24.1	3.4	6.2	22.3	1	SAMN05945824 SAMN05945825
110	CRSwNP	63				Y	Y	Y					34.3603	59.0757	22.706	316.946	38.3791	1197.19	62.2907	0	3892.96	0	24.8	78.6	10.4	34.4	0.9	0	5	SAMN05945830 SAMN05945831
